# Supplementary material for: ALLocator: An Interactive Web Platform for the Analysis of Metabolomic LC-ESI-MS Datasets, Enabling Semi-Automated, User-Revised Compound Annotation and Mass Isotopomer Ratio Analysis
Source: PLoS One. 2014 Nov 26;9(11):e113909. doi: 10.1371/journal.pone.0113909 (PMC4245236; doi:10.1371/journal.pone.0113909)
Supplement: Table S6 — Normalized peak areas (int_o) of pseudo-molecular [M+H]+ ions of different metabolites. (XLS) [file pone.0113909.s016.xls]

## Sheet: sheet1
Table S6: Normalized peak areas (int_o) of pseudo-molecular [M+H]+ ions of different metabolites
Metabolite	ATCC 21831						ATCC 13032						Ratio	p-value	p-value rank	q*	significant
	1	2	3	4	Average	SDEV	1	2	3	4	Average	SDEV
L-Glutamate	0.230956	0.252193	0.21396	0.12646	0.205892	0.0552162	0.863538	0.890942	0.964242	0.854597	0.89333	0.0497395	0.230477	1.78467e-06	1	0.0125	TRUE
L-Citrulline	0.277629	0.322276	0.241925	0.166586	0.252104	0.065809	0.125573	0.144641	0.132424	0.119416	0.130513	0.0108134	1.93163	0.0325996	4	0.05	TRUE
N-(L-Arginino)succinate	0.354068	0.423095	0.246373	0.231998	0.313883	0.09093	n.d.	0.0107331	0.00886284	0.00806194	0.00921931	0.00137082	34.0463	0.00677067	3	0.0375	TRUE
L-Arginine	0.758913	0.792262	0.650211	0.563909	0.691324	0.104373	0.0555333	0.0594841	0.0541997	0.0563263	0.0563858	0.00224417	12.2606	0.00119085	2	0.025	TRUE
number of tests / metabolites	4
significance level q	0.05
SDEV:	standard deviation
q*:	Benjamini-Hochberg correted significance level
n.d.:	not detectable
